# Supplementary material for: Benchmarking hospital safety and identifying determinants of hospital-acquired complication: the case of Queensland cardiac linkage longitudinal cohort
Source: Infect Prev Pract. 2021 Dec 13;4(1):100198. doi: 10.1016/j.infpip.2021.100198 (PMC8717596; doi:10.1016/j.infpip.2021.100198)
Supplement: Multimedia component 1 [file mmc1.xlsx]

## Sheet: Sheet1
	Supplementary material 1
			HAC-list ICD-10-AM 10th Edition
	Complication	Diagnosis	Code	Description
	1. Pressure injury	1.1 Stage III ulcer	L8920	Pressure injury, stage III, site not elsewhere classified
			L8921	Pressure injury, stage III, head
			L8922	Pressure injury, stage III, upper extremity
			L8923	Pressure injury, stage III, upper back
			L8924	Pressure injury, stage III, lower back
			L8925	Pressure injury, stage III, ischium
			L8926	Pressure injury, stage III, trochanter
			L8927	Pressure injury, stage III, heel
			L8928	Pressure injury, stage III, toe
			L8929	Pressure injury, stage III, other site of lower extremity (excluding heel and toe)
		1.2 Stage IV ulcer	L8930	Pressure injury, stage IV, site not elsewhere classified
			L8931	Pressure injury, stage IV, head
			L8932	Pressure injury, stage IV, upper extremity
			L8933	Pressure injury, stage IV, upper back
			L8934	Pressure injury, stage IV, lower back
			L8935	Pressure injury, stage IV, ischium
			L8936	Pressure injury, stage IV, trochanter
			L8937	Pressure injury, stage IV, heel
			L8938	Pressure injury, stage IV, toe
			L8939	Pressure injury, stage IV, other site of lower extremity (excluding heel and toe)
		1.3 Unspecified decubitus and pressure area	L8990	Pressure injury, unspecified stage, site not elsewhere classified
			L8991	Pressure injury, unspecified stage, head
			L8992	Pressure injury, unspecified stage, upper extremity
			L8993	Pressure injury, unspecified stage, upper back
			L8994	Pressure injury, unspecified stage, lower back
			L8995	Pressure injury, unspecified stage, ischium
			L8996	Pressure injury, unspecified stage, trochanter
			L8997	Pressure injury, unspecified stage, heel
			L8998	Pressure injury, unspecified stage, toe
			L8999	Pressure injury, unspecified stage, other site of lower extremity (excluding heel and toe)
		1.4 Unstageable pressure injury	L8940	Pressure injury, unstageable, so stated, site unspecified
			L8941	Pressure injury, unstageable, so stated, head
			L8942	Pressure injury, unstageable, so stated, upper extremity
			L8943	Pressure injury, unstageable, so stated, upper back
			L8944	Pressure injury, unstageable, so stated, lower back
			L8945	Pressure injury, unstageable, so stated, ischium
			L8946	Pressure injury, unstageable, so stated, trochanter
			L8947	Pressure injury, unstageable, so stated, heel
			L8948	Pressure injury, unstageable, so stated, toe
			L8949	Pressure injury, unstageable, so stated, other site of lower extremity (excluding heel and toe)
		1.5 Suspected deep tissue injury	L8950	Suspected deep tissue injury, depth unknown, so stated, site not elsewhere classified
			L8951	Suspected deep tissue injury, depth unknown, so stated, head
			L8952	Suspected deep tissue injury, depth unknown, so stated, upper extremity
			L8953	Suspected deep tissue injury, depth unknown, so stated, upper back
			L8954	Suspected deep tissue injury, depth unknown, so stated, lower back
			L8955	Suspected deep tissue injury, depth unknown, so stated, ischium
			L8956	Suspected deep tissue injury, depth unknown, so stated, trochanter
			L8957	Suspected deep tissue injury, depth unknown, so stated, heel
			L8958	Suspected deep tissue injury, depth unknown, so stated, toe
			L8959	Suspected deep tissue injury, depth unknown, so stated, other site of lower extremity (excluding heel and toe)
	2. Falls resulting in fracture or other intracranial injury	2.1 Intracranial injury	S0600	Concussion
			S0601	Loss of consciousness of unspecified duration
			S0602	Loss of consciousness of brief duration [less than 30 minutes]
			S0603	Loss of consciousness of moderate duration [30 minutes to 24 hours]
			S0604	Loss of consciousness of prolonged duration [more than 24 hours] with return to pre-existing conscious level
			S0605	Loss of consciousness of prolonged duration [more than 24 hours] without return to pre-existing conscious level
			S061	Traumatic cerebral oedema
			S0620	Diffuse cerebral and cerebellar brain injury, unspecified
			S0621	Diffuse cerebral contusions
			S0622	Diffuse cerebellar contusions
			S0623	Multiple intracerebral and cerebellar haematomas
			S0628	Other diffuse cerebral and cerebellar injury
			S0630	Focal cerebral and cerebellar injury, unspecified
			S0631	Focal cerebral contusion
			S0632	Focal cerebellar contusion
			S0633	Focal cerebral haematoma
			S0634	Focal cerebellar haematoma
			S0638	Other focal cerebral and cerebellar injury
			S064	Epidural haemorrhage
			S065	Traumatic subdural haemorrhage
			S066	Traumatic subarachnoid haemorrhage
			S068	Other intracranial injuries
			S069	Intracranial injury, unspecified
		2.2 Fractured neck of femur	S7200	Fracture of neck of femur, part unspecified
			S7201	Fracture of intracapsular section of femur
			S7202	Fracture of upper epiphysis (separation) of femur
			S7203	Fracture of subcapital section of femur
			S7204	Fracture of midcervical section of femur
			S7205	Fracture of base of neck of femur
			S7208	Fracture of other parts of neck of femur
			S7210	Fracture of trochanteric section of femur, unspecified
			S7211	Fracture of intertrochanteric section of femur
			S722	Subtrochanteric fracture
		2.3 Other fractures	S020	Fracture of vault of skull
			S021	Fracture of base of skull
			S022	Fracture of nasal bones
			S023	Fracture of orbital floor
			S024	Fracture of malar and maxillary bones
			S025	Fracture of tooth
			S0260	Fracture of mandible, part unspecified
			S0261	Fracture of condylar process
			S0262	Subcondylar fracture
			S0263	Fracture of coronoid process
			S0264	Fracture of ramus, unspecified
			S0265	Fracture of angle of jaw
			S0266	Fracture of symphysis of body
			S0267	Fracture of alveolar border of body
			S0268	Fracture of mandible body, other and unspecified parts
			S0269	Fracture of mandible, multiple sites
			S027	Multiple fractures involving skull and facial bones
			S028	Fractures of other skull and facial bones
			S029	Fracture of skull and facial bones, part unspecified
			S070	Crushing injury of face
			S071	Crushing injury of skull
			S078	Crushing injury of other parts of head
			S079	Crushing injury of head, part unspecified
			S120	Fracture of first cervical vertebra
			S121	Fracture of second cervical vertebra
			S1221	Fracture of third cervical vertebra
			S1222	Fracture of fourth cervical vertebra
			S1223	Fracture of fifth cervical vertebra
			S1224	Fracture of sixth cervical vertebra
			S1225	Fracture of seventh cervical vertebra
			S127	Multiple fractures of cervical spine
			S128	Fracture of other parts of neck
			S129	Fracture of neck, part unspecified
			S197	Multiple injuries of neck
			S2200	Fracture of thoracic vertebra, level unspecified
			S2201	Fracture of thoracic vertebra, T1 and T2 level
			S2202	Fracture of thoracic vertebra, T3 and T4 level
			S2203	Fracture of thoracic vertebra, T5 and T6 level
			S2204	Fracture of thoracic vertebra, T7 and T8 level
			S2205	Fracture of thoracic vertebra, T9 and T10 level
			S2206	Fracture of thoracic vertebra, T11 and T12 level
			S221	Multiple fractures of thoracic spine
			S222	Fracture of sternum
			S2231	Fracture of first rib
			S2232	Fracture of one rib, other than first rib
			S2240	Multiple rib fractures, unspecified
			S2241	Multiple rib fractures, involving first rib
			S2242	Multiple rib fractures, involving two ribs
			S2243	Multiple rib fractures, involving three ribs
			S2244	Multiple rib fractures involving four or more ribs
			S225	Flail chest
			S228	Fracture of other parts of bony thorax
			S229	Fracture of bony thorax, part unspecified
			S280	Crushed chest
			S29.7	Multiple injuries of thorax
			S3200	Fracture of lumbar vertebra, level unspecified
			S3201	Fracture of lumbar vertebra, L1 level
			S3202	Fracture of lumbar vertebra, L2 level
			S3203	Fracture of lumbar vertebra, L3 level
			S3204	Fracture of lumbar vertebra, L4 level
			S3205	Fracture of lumbar vertebra, L5 level
			S321	Fracture of sacrum
			S322	Fracture of coccyx
			S323	Fracture of ilium
			S324	Fracture of acetabulum
			S325	Fracture of pubis
			S327	Multiple fractures of lumbar spine with pelvis
			S3281	Fracture of ischium
			S3282	Fracture of lumbosacral spine, part unspecified
			S3283	Fracture of pelvis, part unspecified
			S3289	Other and multiple pelvic fractures
			S397	Other multiple injuries of abdomen, lower back and pelvis
			S4200	Fracture of clavicle, part unspecified
			S4201	Fracture of sternal end of clavicle
			S4202	Fracture of shaft of clavicle
			S4203	Fracture of acromial end of clavicle
			S4209	Multiple fractures of clavicle
			S4210	Fracture of scapula, part unspecified
			S4211	Fracture of body of scapula
			S4212	Fracture of acromial process
			S4213	Fracture of coracoid process
			S4214	Fracture of glenoid cavity and neck of scapula
			S4219	Multiple fractures of scapula
			S4220	Fracture of upper end of humerus, part unspecified
			S4221	Fracture of head of humerus
			S4222	Fracture of surgical neck of humerus
			S4223	Fracture of anatomical neck of humerus
			S4224	Fracture of greater tuberosity of humerus
			S4229	Fracture of other and multiple parts of upper end of humerus
			S423	Fracture of shaft of humerus
			S4240	Fracture of lower end of humerus, part unspecified
			S4241	Supracondylar fracture of humerus
			S4242	Fracture of lateral condyle of humerus
			S4243	Fracture of medial condyle of humerus
			S4244	Fracture of condyle(s) of humerus, unspecified
			S4245	T-shape fracture of distal humerus
			S4249	Other and multiple fractures of lower end of humerus
			S427	Multiple fractures of clavicle, scapula and humerus
			S428	Fracture of other parts of shoulder and upper arm
			S429	Fracture of shoulder girdle, part unspecified
			S497	Multiple injuries of shoulder and upper arm
			S5200	Fracture of upper end of ulna, part unspecified
			S5201	Fracture of olecranon process of ulna
			S5202	Fracture of coronoid process of ulna
			S5209	Other and multiple fractures of upper end of ulna
			S5210	Fracture of upper end of radius, part unspecified
			S5211	Fracture of head of radius
			S5212	Fracture of neck of radius
			S5219	Other and multiple fractures of upper end of radius
			S5220	Fracture of shaft of ulna, part unspecified
			S5221	Fracture of proximal shaft of ulna with dislocation of head of radius
			S5230	Fracture of shaft of radius, part unspecified
			S5231	Fracture of distal shaft of radius with dislocation of head of ulna
			S524	Fracture of shafts of both ulna and radius
			S5250	Fracture of lower end of radius, unspecified
			S5251	Fracture of lower end of radius with dorsal angulation
			S5252	Fracture of lower end of radius with volar angulation
			S5253	Fracture of lower end of radius with volar angulation and intra-articular fracture
			S5259	Other and multiple fractures of lower end of radius
			S526	Fracture of lower end of both ulna and radius
			S527	Multiple fractures of forearm
			S528	Fracture of other parts of forearm
			S529	Fracture of forearm, part unspecified
			S597	Multiple injuries of forearm
			S620	Fracture of navicular [scaphoid] bone of hand
			S6210	Fracture of carpal bone, unspecified
			S6211	Fracture of lunate bone of wrist
			S6212	Fracture of triquetral bone of wrist
			S6213	Fracture of pisiform
			S6214	Fracture of trapezium bone
			S6215	Fracture of trapezoid bone
			S6216	Fracture of capitate bone
			S6217	Fracture of hamate bone
			S6219	Fracture of other and multiple carpal bones
			S6220	Fracture of first metacarpal bone, part unspecified
			S6221	Fracture of base of first metacarpal bone
			S6222	Fracture of shaft of first metacarpal bone
			S6223	Fracture of neck of first metacarpal bone
			S6224	Fracture of head of first metacarpal bone
			S6230	Fracture of metacarpal bone(s), part unspecified
			S6231	Fracture of base of other metacarpal bone(s)
			S6232	Fracture of shaft of other metacarpal bone(s)
			S6233	Fracture of neck of other metacarpal bone(s)
			S6234	Fracture of head of other metacarpal bone(s)
			S624	Multiple fractures of metacarpal bones
			S6250	Fracture of thumb, part unspecified
			S6251	Fracture of proximal phalanx of thumb
			S6252	Fracture of distal phalanx of thumb
			S6260	Fracture of phalanx, part unspecified
			S6261	Fracture of proximal phalanx
			S6262	Fracture of middle phalanx
			S6263	Fracture of distal phalanx
			S627	Multiple fractures of fingers
			S628	Fracture of other and unspecified parts of wrist and hand
			S697	Multiple injuries of wrist and hand
			S723	Fracture of shaft of femur
			S7240	Fracture of lower end of femur, part unspecified
			S7241	Fracture of femoral condyle
			S7242	Fracture of lower epiphysis (separation) of femur
			S7243	Supracondylar fracture of femur
			S7244	Intercondylar fracture of femur
			S727	Multiple fractures of femur
			S728	Fractures of other parts of femur
			S729	Fracture of femur, part unspecified
			S797	Multiple injuries of hip and thigh
			S820	Fracture of patella
			S8211	Fracture of upper end of tibia with fracture of fibula (any part)
			S8218	Other fracture of upper end of tibia
			S8221	Fracture of shaft of tibia with fracture of fibula (any part)
			S8228	Other fracture of shaft of tibia
			S8231	Fracture of lower end of tibia with fracture of fibula (any part)
			S8238	Other fracture of lower end of tibia
			S8240	Fracture of fibula, part unspecified
			S8241	Fracture of upper end of fibula
			S8242	Fracture of shaft of fibula
			S8249	Multiple fractures of fibula
			S825	Fracture of medial malleolus
			S826	Fracture of lateral malleolus
			S827	Multiple fractures of lower leg
			S8281	Bimalleolar fracture, ankle
			S8282	Trimalleolar fracture, ankle
			S8288	Fracture of other parts of lower leg
			S829	Fracture of lower leg, part unspecified
			S897	Multiple injuries of lower leg
			S920	Fracture of calcaneus
			S921	Fracture of talus
			S9220	Fracture of tarsal bone(s), unspecified
			S9221	Fracture of navicular [scaphoid], foot
			S9222	Fracture of cuboid, foot
			S9223	Fracture of cuneiform, foot
			S9228	Fracture of other part of tarsal bone
			S923	Fracture of metatarsal bone
			S924	Fracture of great toe
			S925	Fracture of other toe
			S927	Multiple fractures of foot
			S929	Fracture of foot, unspecified
			S997	Multiple injuries of ankle and foot
	3. Healthcare-associated infection	3.1 Urinary tract infection	N390	Urinary tract infection, site not specified
			N300	Acute cystitis
			O862	Urinary tract infection following delivery
			T835	Infection and inflammatory reaction due to prosthetic device, implant and graft in urinary system
		3.2 Surgical site infection	T814	Wound infection following a procedure, not elsewhere classified
			T874	Infection of amputation stump
			O860	Infection of obstetric surgical wound
		3.3 Pneumonia	J100	Influenza with pneumonia, other influenza virus identified
			J110	Influenza with pneumonia, virus not identified
			J120	Adenoviral pneumonia
			J121	Respiratory syncytial virus pneumonia
			J122	Parainfluenza virus pneumonia
			J123	Human metapneumovirus pneumonia
			J128	Other viral pneumonia
			J129	Viral pneumonia, unspecified
			J13	Pneumonia due to Streptococcus pneumoniae
			J14	Pneumonia due to Haemophilus influenzae
			J150	Pneumonia due to Klebsiella pneumoniae
			J151	Pneumonia due to Pseudomonas
			J152	Pneumonia due to staphylococcus
			J153	Pneumonia due to streptococcus, group B
			J154	Pneumonia due to other streptococci
			J155	Pneumonia due to Escherichia coli
			J156	Pneumonia due to other Gram-negative bacteria
			J157	Pneumonia due to Mycoplasma pneumoniae
			J158	Other bacterial pneumonia
			J159	Bacterial pneumonia, unspecified
			J160	Chlamydial pneumonia
			J168	Pneumonia due to other specified infectious organisms
			J170	Pneumonia in bacterial diseases classified elsewhere
			J171	Pneumonia in viral diseases classified elsewhere
			J172	Pneumonia in mycoses
			J173	Pneumonia in parasitic diseases
			J178	Pneumonia in other diseases classified elsewhere
			J180	Bronchopneumonia, unspecified
			J181	Lobar pneumonia, unspecified
			J182	Hypostatic pneumonia, unspecified
			J188	Other pneumonia, organism unspecified
			J189	Pneumonia, unspecified
			J22	Unspecified acute lower respiratory infection
		3.4 Blood stream infection	A400	Sepsis due to streptococcus, group A
			A401	Sepsis due to streptococcus, group B
			A402	Sepsis due to streptococcus, group D and enterococcus
			A410	Sepsis due to Staphylococcus aureus
			A4151	Sepsis due to Escherichia coli [E. Coli]
			A4152	Sepsis due to Pseudomonas
			A4158	Sepsis due to other Gram-negative organisms
			B377	Candidal sepsis
			P360	Sepsis of newborn due to streptococcus, group B
			P362	Sepsis of newborn due to Staphylococcus aureus
			P364	Sepsis of newborn due to Escherichia coli
			U900	Healthcare associated Staphylococcus aureus bacteraemia
		3.5 Infections or inflammatory complications associated with peripheral/central venous catheters	T8274	Infection and inflammatory reaction due to central vascular catheter
			T8275	Infection and inflammatory reaction due to peripheral vascular catheter
		3.6 Multi-resistant organism	Z0650	Resistance to beta-lactam antibiotics, unspecified
			Z0651	Resistance to penicillin
			Z0652	Resistance to methicillin
			Z0653	Extended spectrum beta-lactamase [ESBL] resistance
			Z0658	Resistance to other beta-lactam antibiotics
			Z0660	Resistance to unspecified antibiotic
			Z0661	Resistance to vancomycin
			Z0662	Resistance to other vancomycin related antibiotics
			Z0663	Resistance to quinolones
			Z0667	Resistance to multiple antibiotics
			Z0669	Resistance to other specified antibiotics
			Z0670	Resistance to unspecified antimicrobial drug(s)
			Z0671	Resistance to antiparasitic drug(s)
			Z0672	Resistance to antifungal drug(s)
			Z0673	Resistance to antiviral drug(s)
			Z0674	Resistance to tuberculostatic drug(s)
			Z0677	Resistance to multiple antimicrobial drug(s)
			Z0678	Resistance to other specified antimicrobial drugs
		3.7 Infection associated with prosthetics/ implantable devices	T826	Infection and inflammatory reaction due to cardiac valve prosthesis
			T8271	Infection and inflammatory reaction due to electronic cardiac device
			T8272	Infection and inflammatory reaction due to coronary artery bypass and valve grafts
			T8273	Infection and inflammatory reaction due to other vascular grafts
			T8276	Infection and inflammatory reaction due to surgically created arteriovenous fistula and shunt
			T8277	Infection and inflammatory reaction due to vascular dialysis catheter
			T8279	Infection and inflammatory reaction due to cardiac and vascular devices, implants and grafts, not elsewhere classified
			T836	Infection and inflammatory reaction due to prosthetic device, implant and graft in genital tract
			T845	Infection and inflammatory reaction due to internal joint prosthesis
			T846	Infection and inflammatory reaction due to internal fixation device [any site]
			T847	Infection and inflammatory reaction due to other internal orthopaedic prosthetic devices, implants and grafts
			T8571	Infection and inflammatory reaction due to peritoneal dialysis catheter
			T8572	Infection and inflammatory reaction due to nervous system prosthetic devices, implants and grafts
			T8573	Infection and inflammatory reaction due to gastrointestinal prosthetic devices, implants and grafts
			T8574	Infection and inflammatory reaction due to respiratory prosthetic devices, implants and grafts
			T8575	Infection and inflammatory reaction due to breast prostheses and implants
			T8576	Infection and inflammatory reaction due to ocular prosthetic devices, implants and grafts
			T8577	Infection and inflammatory reaction due to internal hearing devices, implants and grafts
			T8578	Infection and inflammatory reaction due to other internal prosthetic devices, implants and grafts
		3.8 Gastrointestinal infections	A020	Salmonella enteritis
			A022	Localised salmonella infections
			A028	Other specified salmonella infections
			A029	Salmonella infection, unspecified
			A040	Enteropathogenic Escherichia coli infection
			A041	Enterotoxigenic Escherichia coli infection
			A042	Enteroinvasive Escherichia coli infection
			A043	Enterohaemorrhagic Escherichia coli infection
			A044	Other intestinal Escherichia coli infections
			A045	Campylobacter enteritis
			A046	Enteritis due to Yersinia enterocolitica
			A047	Enterocolitis due to Clostridium difficile
			A048	Other specified bacterial intestinal infections
			A049	Bacterial intestinal infection, unspecified
			A050	Food-borne staphylococcal intoxication
			A051	Botulism
			A052	Food-borne Clostridium perfringens [Clostridium welchii] intoxication
			A053	Food-borne Vibrio parahaemolyticus intoxication
			A054	Food-borne Bacillus cereus intoxication
			A058	Other specified bacterial food-borne intoxications
			A059	Bacterial food-borne intoxication, unspecified
			A060	Acute amoebic dysentery
			A062	Amoebic nondysenteric colitis
			A063	Amoeboma of intestine
			A069	Amoebiasis, unspecified
			A070	Balantidiasis
			A071	Giardiasis [lambliasis]
			A072	Cryptosporidiosis
			A073	Isosporiasis
			A078	Other specified protozoal intestinal diseases
			A079	Protozoal intestinal disease, unspecified
			A080	Rotaviral enteritis
			A081	Acute gastroenteropathy due to Norwalk agent
			A082	Adenoviral enteritis
			A083	Other viral enteritis
			A084	Viral intestinal infection, unspecified
			A085	Other specified intestinal infections
		3.9 Other high impact infections	A411	Sepsis due to other specified staphylococcus
			A412	Sepsis due to unspecified staphylococcus
			A413	Sepsis due to Haemophilus influenzae
			A414	Sepsis due to anaerobes
			A4150	Sepsis due to unspecified Gram-negative organisms
			A403	Sepsis due to Streptococcus pneumoniae
			A408	Other streptococcal sepsis
			A409	Streptococcal sepsis, unspecified
			A418	Other specified sepsis
			A419	Sepsis, unspecified
			A480	Gas gangrene
			A021	Salmonella sepsis
			A327	Listerial sepsis
			A488	Other specified bacterial diseases
			A4900	Staphylococcal infection, unspecified site
			A4901	Staphylococcus aureus infection, unspecified site
			A491	Streptococcal and enterococcal infection, unspecified site
			A498	Other bacterial infections of unspecified site
			A499	Bacterial infection, unspecified
			R651	Severe sepsis
			R572	Septic shock
			O85	Puerperal sepsis
			P361	Sepsis of newborn due to other and unspecified streptococci
			P363	Sepsis of newborn due to other and unspecified staphylococci
			P365	Sepsis of newborn due to anaerobes
			P368	Other bacterial sepsis of newborn
			P369	Bacterial sepsis of newborn, unspecified
	4. Surgical complications requiring unplanned return to theatre	4.1 Postoperative haemorrhage/ haematoma requiring transfusion and/or return to theatre	T810	Haemorrhage and haematoma complicating a procedure, not elsewhere classified
			T8281	Haemorrhage and haematoma following insertion of cardiac and vascular prosthetic devices, implants and grafts
			T8381	Haemorrhage and haematoma following insertion of genitourinary prosthetic devices, implants and grafts
			T8481	Haemorrhage and haematoma following insertion of internal orthopaedic prosthetic devices, implants and grafts
		4.2 Surgical wound dehiscence	T813	Disruption of operation wound, not elsewhere classified
			O900	Disruption of caesarean section wound
			O901	Disruption of perineal obstetric wound
		4.3 Anastomotic leak	K9183	Leak from surgical anastomosis of digestive tract
			K9184	Postprocedural bile leak, not elsewhere classified
			N9983	Leak from surgical anastomosis of genitourinary tract
			T832	Mechanical complication of graft of urinary organ
			T855	Mechanical complication of gastrointestinal prosthetic devices, implants and grafts
		4.4 Vascular graft failure	T822	Mechanical complication of coronary artery bypass and valve grafts
			T823	Mechanical complication of other vascular grafts
		4.5 Other surgical complications requiring unplanned return to theatre	T8181	Complication of inhalation therapy
			T8182	Persistent postprocedural fistula, not elsewhere classified
			T8184	Postprocedural emphysema
			T8189	Other complications of procedures, not elsewhere classified
			T8285	Vascular dissection following insertion of cardiac and vascular prosthetic devices, implants and grafts
			T8289	Other specified complications of cardiac and vascular prosthetic devices, implants and grafts
			T8389	Other specified complications of genitourinary devices, implants and grafts
			T8485	Metallosis following insertion of internal orthopaedic prosthetic devices, implants and grafts
			T8489	Other specified complications following insertion of internal orthopaedic prosthetic devices, implants and grafts
			T8581	Other complications due to nervous system devices, implants or grafts
			T8588	Other complications of internal prosthetic device, implant and graft, not elsewhere classified
			T888	Other specified complications of surgical and medical care, not elsewhere classified
	5. Unplanned intensive care unit admission	5.1 Unplanned intensive care unit admission		Unplanned admission to Intensive Care Unit (ICU) following other surgery Note: DSS developed (METeOR identifier: 608995), not currently in NMDS.
	6. Respiratory complications	6.1 Respiratory failure including acute respiratory distress syndromes requiring ventilation	J80	Adult respiratory distress syndrome
			J9600	Acute respiratory failure, type I [hypoxic]
			J9601	Acute respiratory failure, type II [hypercapnic]
			J9609	Acute respiratory failure, type unspecified
			J9690	Respiratory failure unspecified, type I [hypoxic]
			J9691	Respiratory failure unspecified, type II [hypercapnic]
			J9699	Respiratory failure unspecified, type unspecified
		6.2 Aspiration pneumonia	J690	Pneumonitis due to food and vomit
			J698	Pneumonitis due to other solids and liquids
			J954	Mendelson's syndrome
			J9582	Ventilation associated pneumonia
		6.3 Pulmonary oedema	J81	Pulmonary oedema
	7. Venous thromboembolism	7.1 Pulmonary embolism	I260	Pulmonary embolism with mention of acute cor pulmonale
			I269	Pulmonary embolism without mention of acute cor pulmonale
		7.2 Deep vein thrombosis	I801	Phlebitis and thrombophlebitis of femoral vein
			I8020	Phlebitis and thrombophlebitis of deep vessels of lower extremities, not elsewhere classified
			I8021	Phlebitis and thrombophlebitis of iliac vein
			I8022	Phlebitis and thrombophlebitis of popliteal vein
			I8023	Phlebitis and thrombophlebitis of tibial vein
			I8042	Phlebitis and thrombophlebitis of deep vessels of upper extremities
			I808	Phlebitis and thrombophlebitis of other sites
	8. Renal failure	8.1 Renal failure requiring haemodialysis or continuous veno-venous haemodialysis	N170	Acute kidney failure with tubular necrosis
			N171	Acute kidney failure with acute cortical necrosis
			N172	Acute kidney failure with medullary necrosis
			N178	Other acute kidney failure
			N179	Acute kidney failure, unspecified
			N19	Unspecified kidney failure
			O904	Postpartum acute kidney failure
			O084	Kidney failure following abortion and ectopic and molar pregnancy
	9. Gastrointestinal bleeding	9.1 Gastrointestinal bleeding	K226	Gastro oesophageal laceration-haemorrhage syndrome
			K250	Gastric ulcer, acute with haemorrhage
			K252	Gastric ulcer, acute with both haemorrhage and perforation
			K254	Gastric ulcer, chronic or unspecified with haemorrhage
			K256	Gastric ulcer, chronic or unspecified with both haemorrhage and perforation
			K260	Duodenal ulcer, acute with haemorrhage
			K262	Duodenal ulcer, acute with both haemorrhage and perforation
			K264	Duodenal ulcer, chronic or unspecified with haemorrhage
			K266	Duodenal ulcer, chronic or unspecified with both haemorrhage and perforation
			K270	Peptic ulcer, acute with haemorrhage
			K272	Peptic ulcer, acute with both haemorrhage and perforation
			K274	Peptic ulcer, chronic or unspecified with haemorrhage
			K276	Peptic ulcer, chronic or unspecified with both haemorrhage and perforation
			K280	Gastrojejunal ulcer, acute with haemorrhage
			K282	Gastrojejunal ulcer, acute with both haemorrhage and perforation
			K284	Gastrojejunal ulcer, chronic or unspecified with haemorrhage
			K286	Gastrojejunal ulcer, chronic or unspecified with both haemorrhage and perforation
			K290	Acute haemorrhagic gastritis
			K920	Haematemesis
			K921	Melaena
			K922	Gastrointestinal haemorrhage, unspecified
	10. Medication complications	10.1 Drug related respiratory complications/ depression	J9600	Acute respiratory failure, type I [hypoxic]
			J9601	Acute respiratory failure, type II [hypercapnic]
			J9609	Acute respiratory failure, type unspecified
			J9690	Respiratory failure unspecified, type I [hypoxic]
			J9691	Respiratory failure unspecified, type II [hypercapnic]
			J9699	Respiratory failure unspecified, type unspecified
			J981	Pulmonary collapse
		10.2 Haemorrhagic disorder due to circulating anticoagulants	D683	Haemorrhagic disorder due to circulating anticoagulants
		10.4 Movement disorders due to psychotropic medication	G211	Other drug-induced secondary parkinsonism
			G240	Drug-induced dystonia
			G245	Blepharospasm
			G248	Other dystonia
			G249	Dystonia, unspecified
			G251	Drug-induced tremor
			G252	Other specified forms of tremor
			G253	Myoclonus
			G254	Drug-induced chorea
			G256	Drug-induced tics and other tics of organic origin
			G258	Other specified extrapyramidal and movement disorders
			G259	Extrapyramidal and movement disorder, unspecified
			R251	Tremor, unspecified
			R253	Fasciculation
			R263	Immobility
			R260	Ataxic gait
			R270	Ataxia, unspecified
			R292	Abnormal reflex
			R451	Restlessness and agitation
		10.5 Serious alteration to conscious state due to psychotropic medication	R400	Somnolence
			R401	Stupor
			R402	Coma, unspecified
			S0601	Loss of consciousness of unspecified duration
			S0602	Loss of consciousness of brief duration [less than 30 minutes]
			R55	Syncope and collapse
	11. Delirium	11.1 Delirium	F050	Delirium not superimposed on dementia, so described
			F051	Delirium superimposed on dementia
			F058	Other delirium
			F059	Delirium, unspecified
			R410	Disorientation, unspecified
	12. Incontinence	12.1 Urinary incontinence	R32	Unspecified urinary incontinence
			N393	Stress incontinence
			N394	Other specified urinary incontinence
		12.2 Faecal incontinence	R15	Faecal incontinence
	13. Endocrine complications	13.1 Malnutrition	E43	Unspecified severe protein-energy malnutrition
			E440	Moderate protein-energy malnutrition
			E441	Mild protein-energy malnutrition
			E46	Unspecified protein-energy malnutrition
		13.2 Hypoglycaemia	E1064	Type 1 diabetes mellitus with hypoglycaemia
			E1164	Type 2 diabetes mellitus with hypoglycaemia
			E1364	Other specified diabetes mellitus with hypoglycaemia
			E1464	Unspecified diabetes mellitus with hypoglycaemia
			E160	Drug-induced hypoglycaemia without coma
			E161	Other hypoglycaemia
			E162	Hypoglycaemia, unspecified
	14. Cardiac complications	14.1 Heart failure and pulmonary oedema	I500	Congestive heart failure
			I501	Left ventricular failure
			I509	Heart failure, unspecified
		14.2 Arrhythmias	I470	Re-entry ventricular arrhythmia
			I471	Supraventricular tachycardia
			I489	Atrial fibrillation and atrial flutter, unspecified
			I490	Ventricular fibrillation and flutter
			I498	Other specified cardiac arrhythmias
			I499	Cardiac arrhythmia, unspecified
			R001	Bradycardia, unspecified
		14.3 Cardiac arrest	I460	Cardiac arrest with successful resuscitation
			I461	Sudden cardiac death, so described
			I469	Cardiac arrest, unspecified
		14.4 Acute coronary syndrome including unstable angina, STEMI and NSTEMI	I200	Unstable angina
			I210	Acute transmural myocardial infarction of anterior wall
			I211	Acute transmural myocardial infarction of inferior wall
			I212	Acute transmural myocardial infarction of other sites
			I213	Acute transmural myocardial infarction of unspecified site
			I214	Acute subendocardial myocardial infarction
			I219	Acute myocardial infarction, unspecified
			I220	Subsequent myocardial infarction of anterior wall
			I221	Subsequent myocardial infarction of inferior wall
			I228	Subsequent myocardial infarction of other sites
			I229	Subsequent myocardial infarction of unspecified site
		14.5 Infective endocarditis	I330	Acute and subacute infective endocarditis
	15. Third and fourth degree perineal laceration during delivery	15.1 Third and fourth degree perineal laceration during delivery	O70.2	Third degree perineal laceration during delivery
			O70.3	Fourth degree perineal laceration during delivery
	16. Neonatal birth trauma	16.1 16.1 Neonatal birth trauma	P10.0	Subdural haemorrhage due to birth trauma
			P10.1	Cerebral heamorrhage due to birth trauma
			P10.2	Intraventricular haemorrhage due to birth trauma
			P10.3	Subarachnoid haemorrhage due to birth trauma
			P10.4	Tentorial tear due to birth trauma
			P10.8	Other intracranial lacerations and haemorrhages due to birth trauma
			P10.9	Unspecified intracranial laceration and haemorrhage due to birth trauma
			P11.0	Cerebral oedema due to birth trauma
			P11.1	Other specified brain damage due to birth trauma
			P11.2	Unspecified brain damage due to birth trauma
			P11.3	Birth trauma to facial nerve
			P11.4	Birth trauma to other cranial nerves
			P11.5	Birth trauma to spine and spinal cord
			P11.9	Birth trauma to central nervous system, unspecified
			P12.2	Epicranial subaponeurotic haemorrhage due to birth trauma
			P13.0	Fracture of skull due to birth trauma
			P13.1	Other birth trauma to skull
			P13.2	Birth trauma to femur
			P13.3	Birth trauma to other long bones
			P13.4	Fracture of clavicle due to birth trauma
			P13.8	Birth trauma to other parts of skeleton
			P13.9	Birth trauma to skeleton, unspecified
			P14.2	Phrenic nerve paralysis due to birth trauma
			P14.8	Birth trauma to other parts of peripheral nervous system
			P14.9	Birth trauma to peripheral nervous system, unspecified
			P15.0	Birth trauma to liver
			P15.1	Birth trauma to spleen
			P15.2	Sternomastoid trauma due to birth trauma
			P15.3	Birth trauma to eye
			P15.5	Birth trauma to external genitalia
			P15.6	Subcutaneous fat necrosis due to birth trauma
			P15.8	Other specified birth trauma
			P15.9	Birth trauma unspecified
		16.2 Hypoxic ischaemic encephalopathy	P91.60	Hypoxic ischaemic encephalopathy [HIE] of newborn, unspecified
			P91.61	Stage 1 hypoxic ischaemic encephalopathy [HIE] of newborn
			P91.62	Stage 2 hypoxic ischaemic encephalopathy [HIE] of newborn
			P91.63	Stage 3 hypoxic ischaemic encephalopathy [HIE] of newborn
